# Supplementary material for: Effect of Pulsed Electric Field Pretreatment on the Concentration of Lipophilic and Hydrophilic Compounds in Cold-Pressed Grape Seed Oil Produced from Wine Waste
Source: Foods. 2024 Jul 22;13(14):2299. doi: 10.3390/foods13142299 (PMC11276571; doi:10.3390/foods13142299)
Supplement: Supplementary file 1 [file foods-13-02299-s001.zip]

Archive with 1 entries (1 files):
- foods-3088298-supplementary.pdf
